# Supplementary material for: Eating Disorder Risk Among Adolescents: The Influence of Dietary Patterns, Physical Activity, and BMI
Source: Nutrients. 2025 Mar 19;17(6):1067. doi: 10.3390/nu17061067 (PMC11946152; doi:10.3390/nu17061067)
Supplement: Supplementary file 1 [file nutrients-17-01067-s001.zip]

Archive with 1 entries (1 files):
- nutrients-3501196-supplementary.pdf
